# Supplementary material for: SARS-CoV-2 Infection in Health Care Workers of Trieste (North-Eastern Italy), 1 October 2020–7 February 2022: Occupational Risk and the Impact of the Omicron Variant
Source: Viruses. 2022 Jul 28;14(8):1663. doi: 10.3390/v14081663 (PMC9413002; doi:10.3390/v14081663)
Supplement: Supplementary file 1 [file viruses-14-01663-s001.zip]

Archive with 1 entries (1 files):
- viruses-1826467-supplementary-file-S1.pdf
